# Supplementary material for: Impact of habitat loss on the diversity and structure of ecological networks between oxyurid nematodes and spur-thighed tortoises (Testudo graeca L.)
Source: PeerJ. 2019 Dec 2;7:e8076. doi: 10.7717/peerj.8076 (PMC6894431; doi:10.7717/peerj.8076)
Supplement: Supplemental Information 3 — Tortoise–oxyurid nematode species ecological network matrix at three levels of habitat loss. [file peerj-07-8076-s003.xlsx]

## Sheet: NETWORK MATRIX
HABITAT LOSS/NEMATODE SPECIES	T_long	T_dent	T_coni	A_num	T_rob	T_mac	T_numi	T_set	T_pale	T_pusi	M_styl	M_unci	M_micro
LOW	27	7	2	0	1	3	4	3	1	0	0	0	0
LOW	2374	1106	450	0	0	82	41	0	0	0	41	0	0
LOW	2189	1178	34	34	101	34	34	0	0	0	0	0	0
LOW	12	3	0	0	0	0	0	0	0	0	0	0	0
LOW	0	6	0	0	0	0	3	0	0	0	0	0	0
LOW	8	4	4	0	0	4	0	0	0	0	0	0	4
LOW	0	3	0	0	0	0	0	0	0	0	0	0	0
LOW	0	0	0	0	0	0	0	0	0	3	0	0	0
LOW	22	22	0	11	0	5	0	0	0	0	0	0	0
LOW	4	11	0	0	0	0	0	0	0	0	0	0	0
LOW	6	15	0	12	0	0	0	0	0	0	6	3	0
LOW	0	3	0	0	0	0	0	0	0	0	0	0	0
LOW	136	10	0	0	0	3	3	0	0	0	3	0	0
LOW	16	23	3	3	3	3	0	0	0	0	0	0	3
LOW	0	3	0	0	0	0	0	0	0	0	0	3	0
LOW	0	0	0	3	0	0	0	0	0	3	0	0	0
LOW	12	0	0	0	0	0	0	0	0	0	3	0	0
LOW	0	0	0	3	3	0	0	0	0	0	0	0	0
LOW	3	6	0	0	0	0	0	0	0	3	0	0	0
LOW	9	12	0	0	0	0	0	0	0	3	0	0	0
HABITAT LOSS/NEMATODE SPECIES	T_long	T_dent	T_coni	A_num	T_rob	T_mac	T_numi	T_set	T_pale	T_pusi	M_styl	M_unci	M_micro
INTERMEDIATE	1219	54	0	54	108	0	0	54	18	305	18	0	36
INTERMEDIATE	1063	111	254	191	0	0	0	0	0	0	0	0	32
INTERMEDIATE	26	41	8	11	15	7	8	0	0	0	4	4	0
INTERMEDIATE	9	0	0	0	0	0	0	0	0	3	0	0	0
INTERMEDIATE	0	0	0	0	0	0	0	0	0	3	0	0	0
INTERMEDIATE	80	13	13	0	13	33	13	0	0	17	4	0	0
INTERMEDIATE	3	0	0	0	0	0	0	0	0	0	0	0	0
INTERMEDIATE	0	0	0	3	0	0	0	0	0	0	0	0	0
INTERMEDIATE	43	16	0	4	0	0	0	0	0	0	23	4	4
INTERMEDIATE	13	4	0	0	0	0	0	0	0	0	0	0	0
INTERMEDIATE	0	3	0	0	0	0	0	0	0	0	0	0	0
INTERMEDIATE	12	6	0	0	0	0	0	0	0	0	6	0	0
INTERMEDIATE	6	0	0	3	0	3	0	3	0	0	0	0	0
HABITAT LOSS/NEMATODE SPECIES	T_long	T_dent	T_coni	A_num	T_rob	T_mac	T_numi	T_set	.T_pusi	M_styl	M_unci	M_micro	T_seur
HIGH	115	203	0	13	13	0	0	25	25	0	26	0	0
HIGH	8	12	12	4	0	4	0	0	4	0	0	4	0
HIGH	0	0	4	0	4	0	0	0	0	8	0	0	4
HIGH	15	0	0	0	0	0	0	0	0	0	0	0	0
HIGH	339	218	12	24	24	12	0	0	48	12	0	0	0
HIGH	0	3	0	0	0	0	0	0	0	0	0	0	0
HIGH	21	315	33	42	21	12	0	0	42	12	21	12	0
HIGH	20	4	4	8	0	4	8	0	0	12	4	0	0
HIGH	43	8	0	4	0	4	0	0	0	0	0	0	0
HIGH	0	6	0	0	0	3	0	0	0	0	6	0	0
HIGH	1118	3009	258	258	172	86	0	0	86	258	0	0	0
HIGH	0	21	20	0	0	0	0	0	3	0	0	0	0
HIGH	24	0	3	0	0	0	0	0	0	0	0	0	0
HIGH	16	0	0	0	0	0	0	0	0	0	0	0	0
HIGH	2	1	0	0	0	0	0	0	0	6	1	0	0
